# Supplementary material for: Myxovirus resistance protein A to differentiate between viral and non-viral respiratory infections in adults: a prospective study
Source: Emerg Microbes Infect. 2026 Jan 16;15(1):2614734. doi: 10.1080/22221751.2026.2614734 (PMC12818327; doi:10.1080/22221751.2026.2614734)
Supplement: Appendix2.xlsx [file TEMI_A_2614734_SM3363.xlsx]

## Sheet: sheet1
Appendix 2. List of conventional microbiologic test available
Pathogen types	Conventional microbiologic test
Bacteria	Gram stain
Bacteria	Bacterial culture
Bacteria	Modified acid-fast bacilli stain for Nocardia
Bacteria	Urinary antigen for Streptococcus pneumoniae and legionella pneumophila
Bacteria	PCR assays (M. pneumoniae, C. pneumoniae, Ureaplasma urealyticum, and legionella pneumophila)
Mycobacteria	Acid-fast bacilli smear stain
Mycobacteria	Mycobacterial culture
Mycobacteria	PCR assays for mycobacterium tuberculosis complex (GeneXpert)
Virus	Antigen test (influenza A, influenza B, SARS-CoV-2)
Virus	PCR assays (influenza A H1N1, influenza A H7N9, influenza A H3N2, influenza B, respiratory syncytial virus, parainfluenza virus, adenovirus, human rhinovirus, human coronavirus, human bocavirus, Epstein-Barr virus, herpes simplex virus, human cytomegalovirus, and SARS-CoV-2)
Fungi	Gram stain
Fungi	Fungal culture
Fungi	Gomori methenamine silver (GMS) staining for P. jirovecii
Fungi	PCR assays (P. jirovecii)
Fungi	Cryptococcus antigen tests
