# Supplementary material for: Myxovirus resistance protein A to differentiate between viral and non-viral respiratory infections in adults: a prospective study
Source: Emerg Microbes Infect. 2026 Jan 16;15(1):2614734. doi: 10.1080/22221751.2026.2614734 (PMC12818327; doi:10.1080/22221751.2026.2614734)
Supplement: Appendix1.xlsx [file TEMI_A_2614734_SM3362.xlsx]

## Sheet: sheet1
Appendix 1. Pathogen Panel (198 Pathogens) for targeted next-generation sequencing (tNGS)
Pathogen types	Pathogens
DNA viruses	BK polyomavirus
DNA viruses	Human adenovirus 1
DNA viruses	Human adenovirus 2
DNA viruses	Human adenovirus 21
DNA viruses	Human adenovirus 5
DNA viruses	Human adenovirus 55
DNA viruses	Human adenovirus 57
DNA viruses	Human adenovirus 6
DNA viruses	Human adenovirus 7
DNA viruses	Human adenovirus B3
DNA viruses	Human adenovirus E4
DNA viruses	Herpes simplex virus 1
DNA viruses	Herpes simplex virus 2
DNA viruses	Varicella Zoster Virus
DNA viruses	Cytomegalo Virus
DNA viruses	Human herpes virus-6
DNA viruses	Human herpes virus-7
DNA viruses	Human bocavirus 1
DNA viruses	Human bocavirus 2
DNA viruses	Human bocavirus 3
DNA viruses	Human bocavirus 4
DNA viruses	Epstein-Barr virus
DNA viruses	Human mastadenovirus
DNA viruses	Human mastadenovirus B
DNA viruses	Human mastadenovirus C
DNA viruses	Human mastadenovirus D
DNA viruses	Human parvovirus B19
DNA viruses	Human adenovirus 11
DNA viruses	Human adenovirus 14
DNA viruses	Human adenovirus 34
DNA viruses	Human adenovirus 35
DNA viruses	Human herpes virus-6A
DNA viruses	Human herpes virus-6B
DNA viruses	JC polyomavirus
DNA viruses	WU Polyomavirus
RNA viruses	Coxsackievirus A10
RNA viruses	Coxsackievirus A16
RNA viruses	Coxsackievirus A2
RNA viruses	Coxsackievirus A5
RNA viruses	Coxsackievirus A6
RNA viruses	Coxsackievirus B3
RNA viruses	Echovirus E18
RNA viruses	Echovirus E30
RNA viruses	Enterovirus
RNA viruses	Enterovirus A
RNA viruses	Enterovirus A71
RNA viruses	Enterovirus B
RNA viruses	Enterovirus C
RNA viruses	Enterovirus D
RNA viruses	Enterovirus D68
RNA viruses	Human coronavirus 229E
RNA viruses	Human coronavirus HKU1
RNA viruses	Human coronavirus NL63
RNA viruses	Human coronavirus OC43
RNA viruses	Human metapneumovirus
RNA viruses	Human orthorubulavirus 2
RNA viruses	Human orthorubulavirus 4
RNA viruses	Human respiratory syncytial virus A
RNA viruses	Human respiratory syncytial virus B
RNA viruses	Human respirovirus 1
RNA viruses	Human respirovirus 3
RNA viruses	Influenza A virus
RNA viruses	Influenza A(H1N1) virus
RNA viruses	Influenza A(H3N2) virus
RNA viruses	Influenza A(H5N1) virus
RNA viruses	Influenza A(H7N9) virus
RNA viruses	Influenza B virus
RNA viruses	Influenza C virus
RNA viruses	Influenza A(H1N1)pdm09 virus
RNA viruses	Influenza B virus (B/Victoria)
RNA viruses	Influenza B virus (B/Yamagata)
RNA viruses	Measles morbillivirus
RNA viruses	Mumps orthorubulavirus
RNA viruses	Rhinovirus
RNA viruses	Rhinovirus A
RNA viruses	Rhinovirus B
RNA viruses	Rhinovirus C
RNA viruses	Rubella virus
RNA viruses	SARS-CoV-2
Gram positive bacteria	Corynebacterium diphtheriae
Gram positive bacteria	Mycobacterium asiaticum
Gram positive bacteria	Mycobacterium avium
Gram positive bacteria	Mycobacterium avium complex
Gram positive bacteria	Mycobacterium celatum
Gram positive bacteria	Mycobacterium gordonae
Gram positive bacteria	Mycobacterium intracellulare
Gram positive bacteria	Mycobacterium kansasii
Gram positive bacteria	Mycobacterium malmoense
Gram positive bacteria	Nontuberculous mycobacteria
Gram positive bacteria	Mycobacterium scrofulaceum
Gram positive bacteria	Mycobacterium shimoidei
Gram positive bacteria	Mycobacterium simiae
Gram positive bacteria	Mycobacterium szulgai
Gram positive bacteria	Mycobacterium tuberculosis complex
Gram positive bacteria	Mycobacterium xenopi
Gram positive bacteria	Mycobacteroides abscessus
Gram positive bacteria	Mycobacterium chelonae-abscessus complex
Gram positive bacteria	Mycobacteroides chelonae
Gram positive bacteria	Mycolicibacterium fortuitum
Gram positive bacteria	Mycolicibacterium smegmatis
Gram positive bacteria	Nocardia
Gram positive bacteria	Nocardia abscessus
Gram positive bacteria	Nocardia africana
Gram positive bacteria	Nocardia asteroides
Gram positive bacteria	Nocardia brasiliensis
Gram positive bacteria	Nocardia concava
Gram positive bacteria	Nocardia cyriacigeorgica
Gram positive bacteria	Nocardia farcinica
Gram positive bacteria	Nocardia nova
Gram positive bacteria	Nocardia otitidiscaviarum
Gram positive bacteria	Nocardia terpenica
Gram positive bacteria	Parvimonas micra
Gram positive bacteria	Rhodococcus hoagii
Gram positive bacteria	Staphylococcus aureus
Gram positive bacteria	Streptococcus agalactiae
Gram positive bacteria	Streptococcus anginosus group
Gram positive bacteria	Streptococcus intermedius
Gram positive bacteria	Streptococcus pneumoniae
Gram positive bacteria	Streptococcus pyogenes
Gram positive bacteria	Tropheryma whipplei
Gram positive bacteria	Trueperella pyogenes
Gram negative bacteria	Acinetobacter baumannii
Gram negative bacteria	Acinetobacter junii
Gram negative bacteria	Acinetobacter ursingii
Gram negative bacteria	Bacteroides fragilis
Gram negative bacteria	Bordetella holmesii
Gram negative bacteria	Bordetella parapertussis
Gram negative bacteria	Bordetella pertussis
Gram negative bacteria	Brucella
Gram negative bacteria	Burkholderia cenocepacia
Gram negative bacteria	Burkholderia cepacia
Gram negative bacteria	Burkholderia cepacia complex
Gram negative bacteria	Burkholderia mallei
Gram negative bacteria	Burkholderia pseudomallei
Gram negative bacteria	Burkholderia contaminans
Gram negative bacteria	Burkholderia multivorans
Gram negative bacteria	Elizabethkingia anophelis
Gram negative bacteria	Elizabethkingia meningoseptica
Gram negative bacteria	Enterobacter cloacae complex
Gram negative bacteria	Escherichia coli
Gram negative bacteria	Fusobacterium necrophorum
Gram negative bacteria	Fusobacterium nucleatum
Gram negative bacteria	Haemophilus influenzae
Gram negative bacteria	Klebsiella aerogenes
Gram negative bacteria	Klebsiella oxytoca
Gram negative bacteria	Klebsiella pneumoniae
Gram negative bacteria	Klebsiella variicola
Gram negative bacteria	Legionella
Gram negative bacteria	Legionella bozemanae
Gram negative bacteria	Legionella pneumophila
Gram negative bacteria	Legionella longbeachae
Gram negative bacteria	Legionella micdadei
Gram negative bacteria	Moraxella catarrhalis
Gram negative bacteria	Neisseria meningitidis
Gram negative bacteria	Pasteurella multocida
Gram negative bacteria	Proteus mirabilis
Gram negative bacteria	Pseudomonas aeruginosa
Gram negative bacteria	Serratia marcescens
Gram negative bacteria	Stenotrophomonas maltophilia
Mycoplasma, Chlamydia, etc	Chlamydia pneumoniae
Mycoplasma, Chlamydia, etc	Chlamydia psittaci
Mycoplasma, Chlamydia, etc	Chlamydia trachomatis
Mycoplasma, Chlamydia, etc	Coxiella burnetii
Mycoplasma, Chlamydia, etc	Mycoplasma pneumoniae
Mycoplasma, Chlamydia, etc	Ureaplasma urealyticum
Mycoplasma, Chlamydia, etc	Ureaplasma parvum
Fungi	[Candida] glabrata
Fungi	Aspergillus flavus complex
Fungi	Aspergillus fumigatus
Fungi	Aspergillus niger complex
Fungi	Aspergillus terreus complex
Fungi	Candida albicans
Fungi	Candida orthopsilosis
Fungi	Candida parapsilosis
Fungi	Candida tropicalis
Fungi	Cryptococcus gattii
Fungi	Cryptococcus neoformans
Fungi	Fusarium
Fungi	Histoplasma capsulatum
Fungi	Lichtheimia
Fungi	Lichtheimia corymbifera
Fungi	Lichtheimia ramosa
Fungi	Meyerozyma guilliermondii
Fungi	Mucor irregularis
Fungi	Mucor racemosus
Fungi	Pichia kudriavzevii
Fungi	Pneumocystis jirovecii
Fungi	Rhizomucor
Fungi	Rhizomucor pusillus
Fungi	Rhizopus
Fungi	Rhizopus delemar
Fungi	Rhizopus microsporus
Fungi	Rhizopus oryzae
Fungi	Scedosporium
Fungi	Scedosporium apiospermum
Fungi	Scedosporium boydii
Fungi	Talaromyces marneffei
Fungi	Trichosporon asahii
